# Supplementary material for: Improvement of Growth, Yield, Seed Production and Phytochemical Properties of Satureja khuzistanica Jamzad by Foliar Application of Boron and Zinc
Source: Plants (Basel). 2021 Nov 16;10(11):2469. doi: 10.3390/plants10112469 (PMC8620972; doi:10.3390/plants10112469)
Supplement: Supplementary file 1 [file plants-10-02469-s001.zip]

Archive with 1 entries (1 files):
- plants-1430059-supplementary.pdf
